# Supplementary material for: Lithium as a disease-modifying therapy for Parkinson’s disease: mechanisms, preclinical evidence, and clinical prospects
Source: Clin Park Relat Disord. 2026 Apr 9;14:100440. doi: 10.1016/j.prdoa.2026.100440 (PMC13187593; doi:10.1016/j.prdoa.2026.100440)
Supplement: Supplementary Table 1 [file mmc1.xlsx]

## Sheet: Table1
Table 1: Summary of Studies Examining Lithium's Neuroprotective Mechanisms in Parkinson's Disease
Study	Model System	Lithium Dose/Serum Level	GSK-3β Inhibition	Autophagy Enhancement	Anti-inflammatory Effects	Oxidative Stress Reduction	α-Synuclein Modulation	Motor/Functional Outcomes	Key Findings
Forlenza et al. (2014) [7]	—	1–2 mM (therapeutic)	Direct inhibition	—	—	—	Reduced hyperphosphorylation of α-synuclein	—	Lithium inhibits GSK-3β at therapeutic concentrations, reducing pathological phosphorylation of tau and α
Sarkar et al., (2005) [9]	COS-7 cells, SK-N-SH cells, stable inducible PC12 cell lines	1–10 mM (in vitro)	—	Via IMPase inhibition, mTOR-independent	—	—	Enhanced clearance of A53T and A30P α-synuclein mutants	—	Lithium induces autophagy by inhibiting inositol monophosphatase, lowering IP3 levels, enhancing clearance of aggregate-prone proteins like mutant huntingtin and α-synuclein, independently of GSK-3β or mTOR pathways. Autophagy induction can be blocked by myo-inositol or PEI, confirming mechanism.
Lazzara & Kim (2015) [11]	Review of multiple in vitro, in vivo, rodent PD models; SH-SY5Y cells; α-synuclein transgenic mice	1–2 mM (therapeutic, variable; chronic & low-dose emphasized)	Inhibition (direct & indirect, reduces tau phosphorylation)	Induction; upregulates autophagy via IMPase and mTOR pathways	Reduces inflammatory markers, counters neuroinflammation	Inhibits oxidative stress, increases glutathione, blocks H₂O₂ toxicity	Reduces aggregation and accumulation of α-synuclein, improved clearance	Prevents dopamine depletion, protects neurons, improves motor function in PD models	Lithium provides neuroprotection in PD models, acting through GSK-3β inhibition, autophagy, antioxidant and anti-inflammatory effects, and reduces α-synuclein pathology. Combination with other drugs may maximize benefits.
Vallée et al., (2021) [12]	Review; in vitro and in vivo PD models (genetic and toxin-induced)	0.2 μM–10 mM in vitro; 1–2 mM therapeutic	Direct inhibition via Ser9 phosphorylation; reduces p-tau formation	Enhances autophagy via Akt/mTOR pathway; increases proteasomal activity	Inhibits NF-κB signaling; downregulates pro-inflammatory cytokines; interacts with PI3K/Akt and PPARγ	Reduces ROS, lipid and protein oxidation; increases GSH and CHS; decreases FOXO3a activity	Reduces α-synuclein aggregation; decreases Aβ and p-tau effects	Neuroprotection in dopaminergic neurons; reduces apoptosis; supports neurite growth and synaptic protein stabilization	Lithium acts as a multi-target neuroprotective agent in PD by inhibiting GSK-3β, stimulating WNT/β-catenin, reducing oxidative stress, inflammation, glutamate excitotoxicity, and α-synuclein aggregation; low doses are therapeutically promising
Singulani et al. (2024) [17]	Review; 29 preclinical studies (AD & PD rodent models); 3 clinical trials (AD/MCI patients)	Preclinical: 0.04-10,000 mg/kg (median 100 mg/kg); Clinical: 150-600 mg (serum 0.25-0.6 mEq/L)	Increased phospho-GSK3β (inactive form), reduced GSK3α/β activity; primary mechanism for neuroprotection	Enhanced LC3-II expression and autophagy markers in multiple studies	Reduced IL-1β, IL-6, TNF-α, CD45; increased IL-4, IL-10, TGF-β1; decreased neuroinflammation markers	Increased GSH, SOD, GSH-Px; decreased MDA, nitrite, oxidative damage markers (HNE, 3-NT)	In PD models: increased TH levels by 32-50%, increased striatal dopamine; reduced α-synuclein aggregation via methylation modulation	AD models: improved cognitive function in 94.7% of studies (MWM, ORT); PD models: improved motor behavior in all studies (pole test, rotarod, OFT)	Lithium significantly reduced Aβ plaques (up to 98%) and phospho-tau (35-62%), increased dopaminergic markers in PD, and improved cognition/motor function across multiple animal models. Clinical trials showed cognitive stabilization in MCI/AD patients. Meta-analysis confirmed significant effects on tau (SMD=-1.22), cognitive behavior (SMD=-1.19 to 1.96), TH enzyme (SMD=2.15), and motor behavior (…
Duka et al., (2009) [19]	SH-SY5Y cells, primary rat neurons, transgenic mice, postmortem PD striatum	0.1–10 mM (LiCl in vitro)	Blocks GSK-3β activation and tau phosphorylation	—	—	—	Reduces MPP+-induced α-synuclein accumulation	Protects cell viability (in vitro)	α-Synuclein is essential for GSK-3β activation and tau hyperphosphorylation in PD models; Lithium (LiCl) inhibits GSK-3β, reduces α-synuclein and hyperphosphorylated tau, and improves cell survival in MPP+ models.
Yu et al., (2023) [20]	Review: multiple NDDs including AD, PD, HD, ALS	Various (discussed in literature)	GSK-3β hyperactivation plays a pivotal role in NDDs; inhibition is a promising target	Impaired autophagy linked to GSK-3β activity	GSK-3β promotes neuroinflammation via microglial activation and cytokine production	Hyperactive GSK-3β disrupts mitochondrial function, increases ROS, promotes degeneration	GSK-3β increases α-synuclein aggregation and toxicity in PD	Not specific, but relates to neurodegeneration and cognitive/motor decline in NDDs	GSK-3β modulates key pathological features across neurodegenerative diseases including protein aggregation (Tau, amyloid-β, α-synuclein), neuroinflammation, mitochondrial dysfunction, and apoptosis. Lithium inhibition of GSK-3β may offer therapeutic benefits by targeting these pathways
Tseng & Lin-Shiau (2002) [22]	Primary cultured cerebellar granule neurons (CGNs)	1.2 mM (therapeutic level)	—	—	—	Lithium reduces ROS and mitochondrial dysfunction induced by α-bungarotoxin	—	—	Long-term lithium treatment (≥3 days) protects against α-bungarotoxin-induced neurotoxicity by inhibiting calcium overload, ROS generation and preserving mitochondrial membrane potential. Short-term treatment ineffective; high doses toxic. Lithium modulates calcium homeostasis critical for neuroprotection
Motoi et al. (2014) [24]	Review of cell culture, AD, tauopathy, ALS, PD, prion disease, ischemia	Cell culture: 0.2 µM–10 mM; Rodent/human therapeutic range: 0.2–0.8 mM plasma	Direct and indirect inhibition reported	Mixed: often enhanced via IMPase inhibition (mutant huntingtin, tau, α-synuclein, mitophagy); sometimes ✗ suppressed (AD models, ischemia)	Limited direct evidence	Some models reduced ROS	Enhanced clearance of α-synuclein and huntingtin aggregates	Functional benefit in tauopathy, ALS (male), PD, ischemia; ✗ no benefit in ALS (female)	Lithium induces autophagy largely via IMPase/IP3 pathway, promotes clearance of toxic proteins and damaged mitochondria, but effects are context-dependent: neuroprotection seen in tau, PD, ALS (male), ischemia; reduced Aβ plaques despite ↓autophagy in AD; sex-specific differences in ALS; in vitro requires supratherapeutic concentrations
Zhang et al. (2018) [26]	Adult male Sprague-Dawley rats, T10 contusion SCI	LiCl 30 mg/kg i.p., first dose 6 h post-SCI, daily thereafter	—	Increased Beclin-1 and LC3B; 3-MA partially blocked effect	—	—	—	BBB locomotor scores improved; DTI FA ↑, ADC ↓	Lithium promotes neuronal survival and functional recovery after SCI via autophagy induction; 3-MA inhibition confirms contribution of autophagy, though other pathways may also contribute; DTI correlates with behavioral recovery
Zhao et al. (2019) [27]	Male C57BL/6J mice, chronic MPTP-induced PD model	0.2% lithium carbonate in chow for 5 weeks (~20 mg/kg/day)	—	—	—	—	Reduced α-synuclein accumulation in substantia nigra and striatum; increased methylation of SNCA intron 1; regulated miR-148a and DNMT1 expression	Improved locomotor activity in open field; prolonged rotarod drop time	Lithium prevents MPTP-induced motor deficits and dopaminergic neuron loss, modulates α-synuclein via epigenetic regulation (DNA methylation and miRNA expression), suggesting a neuroprotective mechanism in PD models
Qi et al., (2017) [29]	Rat neural stem cells in vitro; 6-OHDA-induced Parkinson’s disease rat model	1 mg/ml LiCl in vitro; transplanted NSCs pretreated with LiCl	Decreased GSK-3β, increased β-catenin and Cyclin D1 (Wnt/β-catenin pathway)	—	—	—	—	Rotarod improved; Morris water maze latency and swimming distance decreased; dendritic spine density increased	LiCl promotes NSC proliferation, enhances neuronal and dopaminergic differentiation in vitro, and improves motor and cognitive function in PD rats after transplantation. Mechanism likely via Wnt/β-catenin signaling.
Tharwat et al., (2023) [33]	Male Wistar rats; reserpine-induced PD model	25 mg/kg oral	—	—	Lithium partially restored midbrain NF-κB; cerebrolysin improved TNF-α and NF-κB	Lithium restored striatal and midbrain MDA and GSH; cerebrolysin improved MDA and GSH	—	Grip strength increased by 48.18% with lithium; 45.49% with combination; cerebrolysin alone modest improvement	Lithium and cerebrolysin improved dopaminergic and serotonergic neurotransmission, oxidative stress, AChE activity, and histopathology in striatum and midbrain. Lithium had more prominent effects than cerebrolysin or the combination, particularly on oxidative stress and inflammatory markers.
Ghanaatfar et al., (2023) [35]	Clinical and laboratory studies across various neurodegenerative disease models	—	Lithium regulates GSK-3β via PI3/Akt pathway	—	Induces anti-inflammatory factors	Increases antioxidant enzymes and free radical scavengers	—	—	Lithium exerts neuroprotective effects by modulating mitochondrial function, reducing oxidative stress, preventing apoptosis, and suppressing inflammation. The primary mechanisms involve PI3/Akt/GSK3β and PI3/Akt/CREB/BDNF signaling pathways.
Kim et al., (2011) [36]	Dopaminergic N27 cells over-expressing human α-synuclein A53T	0.5–4 mM LiCl in vitro	—	(LC3I/II unchanged)	—	Yes, protected against H2O2-induced oxidative stress	Reduced cytotoxicity, prevented stress-mediated α-synuclein accumulation	—	Lithium significantly protected cells from oxidative-stress-induced death without increasing autophagy or altering GSK-3β
Kim et al., (2011) [36]	Hemizygous A53T transgenic mice	0.255% LiCl in chow for 3 months	—	—	—	Yes, reduced PQ/MB-induced oxidative/nitrative stress	Reduced total and oxidized/nitrated α-synuclein in multiple brain regions	—	Lithium prevented α-synuclein accumulation and neuronal loss in mitral cells and SNpc DA neurons; Purkinje cell survival unchanged
Nonaka et al., (1998) [38]	Primary rat cerebellar granule neurons, cerebral cortical neurons, hippocampal neurons	0.5–5 mM LiCl in vitro (EC50 ~1.3 mM), 6–7 days pretreatment	—	—	—	—	—	—	Chronic lithium robustly protects neurons from glutamate-induced excitotoxicity in cerebellar, cortical, and hippocampal neurons; neuroprotection is NMDA receptor-mediated, long-lasting, concentration- and time-dependent, selective for NMDA receptor activity, not mimicked by inositol monophosphatase inhibition, and does not alter NMDA receptor subunit protein levels.
Dixon & Hokin (1998) [39]	Mouse cerebrocortical slices and synaptosomes	Acute: 1.5–20 mM (in vitro); Chronic: 0.7 mM blood level (2-week feeding, low therapeutic)	—	—	—	—	—	—	Lithium acutely inhibits glutamate uptake in presynaptic nerve endings, leading to increased extracellular glutamate. Chronic low-dose lithium up-regulates and stabilizes glutamate uptake in synaptosomes, potentially contributing to its antimanic effects. Effects are independent of astrocytes, and chronic treatment narrows variability in uptake between individuals. The mechanism may involve presy…
Snitow et al., (2021) [46]	Review; in vitro, in vivo, and clinical studies across bipolar disorder, neurodegenerative diseases (AD, PD), cancer, viral infections	~1–2 mM plasma for therapeutic effects in humans; higher doses in vitro for antiviral effects	Direct inhibition via competition at Mg²⁺ binding site (Ki ~1–2 mM); also indirect inhibition via increased Ser9 phosphorylation; selective for GSK-3	—	Modulation of inflammatory signaling via GSK-3/NFκB; both pro- and anti-inflammatory effects described in viral infection and cancer contexts	—	Reduces α-synuclein phosphorylation and aggregation in PD models; also affects tau and APP processing in AD	Behavioral rescue in animal models of lithium-responsive behavior; reduces mania-like phenotypes; cognitive effects in AD models; potential antiviral and anticancer outcomes discussed	Lithium’s therapeutic effects across psychiatric, neurodegenerative, oncologic, and viral contexts are largely mediated by GSK-3 inhibition; modulates Wnt/β-catenin, Akt, NFκB, tau, APP, α-synuclein, and viral nucleocapsid protein; demonstrates context- and dose-dependent effects; clinical translation ongoing in PD, AD, cancer, and viral infections
Fenech et al. (2023) [47]	C57BL/6J male mice; 6-week study (lean mice) and 12-week study (HFD-induced obesity model)	10 mg/kg/day in drinking water (LiCl); serum concentration 0.02 mM (well below therapeutic range of 0.5-1.2 mM)	Reduced GSK3β-specific activity in prefrontal cortex at 6 weeks without changes in phosphorylation; At 12 weeks: increased inhibitory Ser9 phosphorylation in PFC (HFD+Li vs CON); Activity reduction independent of phosphorylation status	—	—	—	—	6-week: No changes in body mass, water intake, or Barnes Maze performance; 12-week: HFD+Li mice had fewer errors in Barnes Maze (p=0.0548), improved caloric efficiency (0.007 vs 0.01 g/kcal), but no change in body mass gain	Low-dose lithium (10 mg/kg/day) reduced GSK3β activity in prefrontal cortex in brain region-specific manner as early as 6 weeks, independent of inhibitory phosphorylation changes. At 6 weeks: increased Akt Thr308 phosphorylation in PFC (indicative of insulin sensitivity). At 12 weeks in obesity model: reduced PFC GSK3β activity, increased inhibitory Ser9 phosphorylation, improved insulin sensitiv…
Feng et al., (2008) [48]	SOD1-G93A transgenic ALS mice	60 mg/kg i.p. twice daily from day 30	Enhanced Ser9 phosphorylation in brain and lumbar spinal cord, indicating inhibition	—	—	—	—	Delayed disease onset (121 ± 2.7 days vs 106 ± 3 days control), prolonged survival (143.3 ± 4.1 days vs 124.8 ± 3.2 days control), reduced neurological deficits	Combined lithium + valproate treatment is more effective than either drug alone in delaying ALS onset, prolonging survival, and improving motor function, likely via synergistic GSK-3β inhibition.
Chiu & Chuang (2010) [68]	Review: in vitro (CGCs, PC12, cortical/hippocampal neurons); in vivo (rodent models of stroke, HD, AD, PD, ALS, FXS); clinical (BD, AD, ALS, FXS)	Therapeutic: 0.6–1.2 mEq/L serum; in vitro: 0.5–2 mM; in vivo: ~1 mEq/kg	Direct (Mg²⁺ competition) & indirect (↑Ser9/21 phosphorylation via PI3K/Akt, PKA, PKC; disrupts βArr2/PP2A/Akt complex; ↓GSK-3 transcription)	IMPase/IPPase inhibition → inositol/IP3 depletion → mTOR-independent autophagy; enhanced aggregate clearance incl. α-synuclein, huntingtin, prions	↓proinflammatory cytokines in EAE/MS; ↑IL-10; ↓microglia/leukocyte activation; ↓NF-κB via HSP70	↓oxidative stress in AD, PD, ischemia; ↓H₂O₂ toxicity; ↑antioxidant defenses	Reduced aggregation/accumulation via autophagy and GSK-3β inhibition (↓Lewy body α-synuclein)	Improved motor function (HD, PD, ALS, SCA1, FXS); ↓neurological deficits (stroke); ↑cognition/memory (AD, FXS); ↓behavioral deficits (BD, FXS)	Lithium’s neuroprotection involves GSK-3β inhibition, autophagy induction, anti-apoptotic/pro-survival signaling (↑BDNF, Bcl-2, VEGF, HSP70, GRP78; ↓p53, Bax, JNK/p38, calpain/Cdk5). Demonstrates therapeutic potential across BD, stroke, HD, AD, PD, ALS, FXS, MS. Clinical trials show mixed results but overall promise for neuroprotection and neurotrophy.
Hou et al. (2015) [69]	Human SH-SY5Y neuroblastoma cells; rotenone-induced in vitro PD model	LiCl, 10 mM (optimal protective dose; 1–50 mM range tested; no toxicity ≤15 mM)	—	Significant induction of autophagy and mitophagy; ↑LC3-II/I ratio; co-localization of LC3 with mitochondria; effects blocked by 3-MA or chloroquine	Not the main focus; partial reduction of inflammatory vulnerability suggested by mitochondrial rescue	LiCl rescued mitochondrial membrane potential loss; reduced rotenone-induced ROS production; effects attenuated by autophagy inhibitors	Not directly measured, but relevance discussed as mechanism for Lewy body clearance	Rescued viability and morphology of SH-SY5Y cells under rotenone exposure; reduced apoptosis (Annexin-V/PI); preserved mitochondrial function	Lithium significantly protected SH-SY5Y cells from rotenone toxicity by enhancing autophagy/mitophagy, reducing apoptosis, preventing mitochondrial dysfunction, and decreasing ROS generation. Protective effects were partially blocked by autophagy inhibitors, confirming mechanism. Suggests lithium may act as a potential disease-modifying therapy for PD via autophagy induction.
Arraf et al. (2012) [70]	In vivo: MPTP mouse model of PD; in vitro: SH-SY5Y neurons exposed to H₂O₂	Dietary LiCl (1.1 or 4.4 g/kg chow for 4 weeks) → serum 0.5–1.7 mM; SH-SY5Y: 2–4 mM LiCl pretreatment	—	—	Not primary focus, but lithium reduced pro-apoptotic Bax and increased anti-apoptotic Bcl-2 in vivo	Chronic Li prevented MPTP-induced TH deactivation by free radicals, preserved DA synthesis; reduced ROS and lipid peroxidation; SH-SY5Y cells resistant to H₂O₂ after 7 days Li pretreatment but not acute exposure; no direct radical scavenging in lipid peroxidation assay	—	Preserved striatal dopamine, tyrosine hydroxylase protein and activity in MPTP mice; increased cell viability in SH-SY5Y under H₂O₂	Chronic lithium protects dopaminergic neurons from oxidative stress via indirect antioxidant mechanisms (enhanced enzymatic defenses, reduced ROS-mediated TH nitration and inactivation). Neuroprotection required prolonged exposure, not acute Li treatment. Suggests disease-modifying potential in PD through mitochondrial/oxidative stress regulation.
Yong et al. (2011) [71]	In vivo: Rat 6-OHDA lesion model of PD (SNpc dopaminergic neurons)	Chronic s.c. lithium chloride, escalating 1.5 → 3.0 mg/kg over 16 days; maintained plasma Li >0.4 mM (therapeutic range)	↑p-GSK3β Ser9, ↑Cyclin D1, ↓p-tau Ser396 in SNpc, confirming inhibition	—	—	Not primary; indirect oxidative component noted via neuron loss	—	No protection: lithium failed to prevent 6-OHDA-induced dopaminergic neuron degeneration	Although lithium effectively inhibited GSK-3β activity in vivo, it did not protect against 6-OHDA-induced dopaminergic neuron loss. 6-OHDA did not significantly activate GSK-3β in SNpc, suggesting this pathway is minimally involved in this model. Demonstrates that lithium’s protective effects may be model-dependent, with limited efficacy in 6-OHDA PD paradigm.
